# Supplementary material for: Lysosomal free sialic acid storage disorder iPSC-derived neural cells display altered glycosphingolipid metabolism
Source: Sci Rep. 2025 Aug 13;15:29708. doi: 10.1038/s41598-025-12682-4 (PMC12350760; doi:10.1038/s41598-025-12682-4)
Supplement: Supplementary file 2 — Supplementary Information 2. [file 41598_2025_12682_MOESM2_ESM.xlsx]

## Sheet: TitlePage
Supplementary Table 2. Expression of GSL metabolism genes across each cell type

## Sheet: iPSCs
Gene	log2FoldChange	FoldChange	lfcSE	stat	pvalue
ST3GAL5	0.517655	1.43163	0.21293	2.4311	0.015053
UGT8	-0.871368	0.546628	0.389315	-2.23821	0.0252073
B3GNT5	-1.0563	0.480863	0.158314	-6.67218	2.52028e-11
B4GALT5	-0.134396	0.911051	0.131937	-1.01863	0.308377
B4GALT6	0.182999	1.13524	0.46541	0.393198	0.694173
ST6GALNAC5	-0.368831	0.77441	0.275341	-1.33954	0.180394
ST8SIA5	-0.401134	0.757263	0.712027	-0.563369	0.573184
ST8SIA1	0.149244	1.10899	0.382836	0.389839	0.696656
B4GALNT1	-0.94569	0.519181	0.530358	-1.78312	0.0745671
B3GALT4	-0.190153	0.876513	0.272281	-0.698372	0.484944
ST3GAL2	0.0219513	1.01533	0.122174	0.179673	0.85741
ST8SIA3	-0.766673	0.587771	0.497808	-1.5401	0.123536
GLB1	0.153998	1.11265	0.222476	0.692202	0.488811
HEXB	0.145636	1.10622	0.234599	0.620786	0.534741
GLA	-0.131219	0.91306	0.140621	-0.933139	0.350748
GBA	-0.542116	0.686763	0.173605	-3.1227	0.00179199
GBA2	0.0619627	1.04388	0.113832	0.544335	0.586211
NEU1	-0.00576955	0.996009	0.185483	-0.0311055	0.975185
NEU3	0.266065	1.20252	0.0936682	2.8405	0.00450429
NEU4	1.49695	2.82246	0.670629	2.23216	0.0256042
GM2A	0.228543	1.17165	0.173606	1.31645	0.188024
ARSA	-0.193322	0.87459	0.20786	-0.930057	0.352341
SMPD1	-0.535397	0.689969	0.235961	-2.26901	0.0232677
GALC	-0.276795	0.825423	0.149199	-1.85521	0.0635669
ASAH2	-0.29688	0.814011	0.184948	-1.60521	0.108448
PSAP	-0.0508539	0.965365	0.154253	-0.329677	0.741644

## Sheet: iRGCs
Gene	log2FoldChange	FoldChange	lfcSE	stat	pvalue
ST3GAL5	-0.157231	0.896744	0.189455	-0.829914	0.406588
UGT8	0.367146	1.2898	0.400516	0.916683	0.359309
B3GNT5	-0.273235	0.827462	0.139822	-1.95417	0.0506815
B4GALT5	-0.0989848	0.93369	0.130954	-0.755877	0.449723
B4GALT6	0.166109	1.12203	0.464275	0.357781	0.720507
ST6GALNAC5	-0.0762436	0.948524	0.265257	-0.287433	0.773781
ST8SIA5	0.264782	1.20145	0.734228	0.360626	0.718379
ST8SIA1	0.108843	1.07836	0.344216	0.316206	0.751846
B4GALNT1	-0.346588	0.786442	0.408139	-0.849191	0.395775
B3GALT4	-1.05062	0.48276	0.241842	-4.34424	1.39762e-05
ST3GAL2	0.0854523	1.06102	0.119505	0.715051	0.474577
ST8SIA3	-0.938476	0.521784	0.492464	-1.90567	0.0566925
GLB1	0.129578	1.09397	0.221343	0.585416	0.558268
HEXB	-0.020431	0.985938	0.233356	-0.0875529	0.930232
GLA	0.0826418	1.05896	0.136383	0.605953	0.544546
GBA	0.229298	1.17226	0.161653	1.41846	0.156057
GBA2	0.234089	1.17616	0.112428	2.08214	0.03733
NEU1	0.27136	1.20694	0.18313	1.48179	0.138397
NEU3	-0.0111625	0.992293	0.0879496	-0.126919	0.899004
NEU4	0.958278	1.94299	0.673603	1.42261	0.154848
GM2A	-0.103446	0.930807	0.173114	-0.597561	0.550133
ARSA	-0.493239	0.710428	0.195297	-2.52558	0.0115506
SMPD1	0.354986	1.27897	0.183447	1.93509	0.0529787
GALC	-0.35809	0.780197	0.138934	-2.57742	0.00995419
ASAH2	0.0564374	1.03989	0.160219	0.352252	0.724649
PSAP	-0.343809	0.787958	0.153971	-2.23295	0.0255522

## Sheet: iCNs
Gene	log2FoldChange	FoldChange	lfcSE	stat	pvalue
ST3GAL5	0.275743	1.21062	0.182084	1.51437	0.129931
UGT8	0.105973	1.07622	0.415337	0.255149	0.798608
B3GNT5	0.0349823	1.02454	0.14234	0.245765	0.805864
B4GALT5	-0.451313	0.731377	0.130958	-3.44625	0.000568432
B4GALT6	-0.134598	0.910924	0.463845	-0.290178	0.77168
ST6GALNAC5	-0.144731	0.904548	0.266144	-0.543808	0.586574
ST8SIA5	-0.905408	0.533882	0.702062	-1.28964	0.197176
ST8SIA1	-1.45994	0.363508	0.342918	-4.25741	2.06811e-05
B4GALNT1	-2.12697	0.228938	0.405176	-5.24951	1.52508e-07
B3GALT4	-0.0663813	0.955031	0.214152	-0.309972	0.756582
ST3GAL2	-0.133576	0.911569	0.118856	-1.12385	0.261075
ST8SIA3	0.11275	1.08129	0.487879	0.231103	0.817235
GLB1	0.728437	1.65684	0.220927	3.29718	0.000976607
HEXB	0.565633	1.48004	0.233094	2.42663	0.0152396
GLA	0.321763	1.24986	0.13761	2.33822	0.0193756
GBA	0.762986	1.697	0.159358	4.78787	1.6856e-06
GBA2	-0.335182	0.792684	0.112629	-2.97599	0.00292048
NEU1	0.345028	1.27018	0.182477	1.8908	0.0586506
NEU3	0.0164094	1.01144	0.0889792	0.184418	0.853686
NEU4	-0.0884591	0.940527	0.595161	-0.148631	0.881845
GM2A	0.377516	1.2991	0.173053	2.18151	0.0291458
ARSA	0.333503	1.26007	0.19342	1.72424	0.0846642
SMPD1	0.656974	1.57677	0.180957	3.63055	0.000282822
GALC	0.151962	1.11108	0.137727	1.10335	0.269873
ASAH2	-1.09619	0.467751	0.162724	-6.73649	1.62255e-11
PSAP	0.34169	1.26724	0.153929	2.21979	0.0264332

## Sheet: iIAs
Gene	log2FoldChange	FoldChange	lfcSE	stat	pvalue
ST3GAL5	0.622888	1.53996	0.187178	3.32778	0.000875402
UGT8	-0.786785	0.579634	0.401584	-1.9592	0.0500891
B3GNT5	-0.718656	0.607663	0.141034	-5.09563	3.47588e-07
B4GALT5	0.326565	1.25402	0.131831	2.47715	0.0132436
B4GALT6	-0.0502293	0.965783	0.465769	-0.107842	0.914121
ST6GALNAC5	-0.135758	0.910192	0.264988	-0.512316	0.60843
ST8SIA5	1.7397	3.33966	0.713209	2.43926	0.0147174
ST8SIA1	0.244952	1.18505	0.342247	0.715716	0.474167
B4GALNT1	1.21174	2.31618	0.405224	2.99031	0.00278698
B3GALT4	0.0909189	1.06505	0.230149	0.395044	0.692811
ST3GAL2	0.402404	1.32171	0.122084	3.29611	0.000980338
ST8SIA3	1.23273	2.35011	0.489243	2.51967	0.0117465
GLB1	-0.341601	0.789165	0.222541	-1.535	0.124783
HEXB	-0.461005	0.72648	0.236242	-1.95141	0.0510082
GLA	-0.348922	0.785171	0.142602	-2.44682	0.0144122
GBA	0.31863	1.24715	0.16878	1.88784	0.0590471
GBA2	0.415236	1.33352	0.114	3.64242	0.000270086
NEU1	0.398173	1.31784	0.186759	2.13201	0.0330059
NEU3	0.0516142	1.03642	0.0960602	0.537311	0.591053
NEU4	2.64382	6.24983	0.999762	2.64444	0.0081825
GM2A	-0.771683	0.585734	0.174678	-4.41775	9.97348e-06
ARSA	-0.105425	0.929531	0.197566	-0.53362	0.593605
SMPD1	1.07073	2.1005	0.187787	5.70184	1.18521e-08
GALC	0.133995	1.09733	0.139429	0.961026	0.336539
ASAH2	0.257074	1.19505	0.163808	1.56936	0.116563
PSAP	-0.143921	0.905056	0.154142	-0.933692	0.350463

## Sheet: iMAs
Gene	log2FoldChange	FoldChange	lfcSE	stat	pvalue
ST3GAL5	0.885057	1.84684	0.195135	4.53561	5.74366e-06
UGT8	4.41661	21.3566	0.405072	10.9033	1.112e-27
B3GNT5	-0.951604	0.517057	0.142606	-6.67296	2.50687e-11
B4GALT5	0.518682	1.43265	0.131557	3.94265	8.0586e-05
B4GALT6	-1.35969	0.389666	0.467394	-2.90909	0.00362483
ST6GALNAC5	1.03774	2.053	0.265124	3.91415	9.07237e-05
ST8SIA5	3.36284	10.2876	0.780824	4.30678	1.6565e-05
ST8SIA1	-1.33027	0.397694	0.343482	-3.87289	0.000107553
B4GALNT1	0.557343	1.47156	0.407163	1.36884	0.171048
B3GALT4	1.8486	3.60151	0.257322	7.18399	6.77035e-13
ST3GAL2	0.413244	1.33168	0.121281	3.40734	0.000656003
ST8SIA3	-0.112929	0.924709	0.512644	-0.220288	0.825647
GLB1	1.69529	3.23842	0.222356	7.6242	2.4555e-14
HEXB	2.19614	4.58253	0.235031	9.34405	9.27223e-21
GLA	0.0408022	1.02869	0.140592	0.290217	0.77165
GBA	1.44697	2.72635	0.162103	8.92624	4.40729e-19
GBA2	0.498435	1.41268	0.11448	4.35391	1.33729e-05
NEU1	1.4391	2.71152	0.185028	7.77774	7.38295e-15
NEU3	-0.18803	0.877804	0.100354	-1.87367	0.0609756
NEU4	-2.52415	0.173842	1.12096	-2.25177	0.0243367
GM2A	1.15118	2.22095	0.174535	6.5957	4.2325e-11
ARSA	1.61648	3.06626	0.197125	8.20028	2.39827e-16
SMPD1	2.26176	4.79576	0.185355	12.2023	3.02052e-34
GALC	0.396	1.31585	0.141489	2.7988	0.00512927
ASAH2	-0.540659	0.687457	0.175179	-3.08633	0.00202643
PSAP	0.801556	1.74298	0.154074	5.20239	1.9674e-07
