# Supplementary material for: Lysosomal free sialic acid storage disorder iPSC-derived neural cells display altered glycosphingolipid metabolism
Source: Sci Rep. 2025 Aug 13;15:29708. doi: 10.1038/s41598-025-12682-4 (PMC12350760; doi:10.1038/s41598-025-12682-4)
Supplement: Supplementary file 3 — Supplementary Information 3. [file 41598_2025_12682_MOESM3_ESM.xlsx]

## Sheet: TitlePage
Supplementary Table 3. Raw HPLC peak area values for each individual sample analyzed. HD = healthy donor.

## Sheet: iPSCs
2.5 pmol CT standard								pmol	pmol in DPA-6s eluate	pmol/mg protein
		Retention Time	Area	% Area	Height	GU	Area/pmol
1		10.261	14038707	100	899769	2.23	5.61548e+06
iPSC1: HD1
		Retention Time	Area	% Area	Height	GU
1		8.279	922769	4.47	58298			0.164326	6.57303	65.7303
2	Lac	9.216	1277106	6.19	82164	2.02		0.227426	9.09703	90.9703
3		11.902	299930	1.45	12761	2.55		0.0534113	2.13645	21.3645
4	Gb3	13.252	7206964	34.91	359255	2.8		1.28341	51.3364	513.364
5	GM3	14.076	884307	4.28	38344	2.95		0.157477	6.29906	62.9906
6	Gb4	16.938	2394274	11.6	130273	3.45		0.42637	17.0548	170.548
7	pGb	17.32	3354712	16.25	144945	3.52		0.597404	23.8962	238.962
8	GM1a	20.4	968107	4.69	36545	4.11		0.1724	6.89598	68.9598
9	spGb	21.683	596866	2.89	18077	4.38		0.106289	4.25157	42.5157
10	GM1b	22.687	1345187	6.52	57525	4.61		0.23955	9.58199	95.8199
11		23.499	457937	2.22	14263	4.79		0.081549	3.26196	32.6196
12	GU5.51-5.55	26.502	937999	4.54	28569	5.55		0.167038	6.68152	66.8152
iPSC2: HD1
		Retention Time	Area	% Area	Height	GU
1		8.198	88941	0.91	4838			0.0158385	0.633541	6.33541
2	Lac	9.224	73536	0.75	5212	2.02		0.0130952	0.523809	5.23809
3		11.829	17102	0.17	917	2.54		0.00304551	0.12182	1.2182
4	Gb3	13.259	1488706	15.19	69565	2.8		0.265107	10.6043	106.043
5	GM3	14.085	363090	3.71	14407	2.95		0.0646587	2.58635	25.8635
6	Gb4	16.958	1265805	12.92	68490	3.46		0.225413	9.01654	90.1654
7	pGb	17.343	2482267	25.34	101348	3.53		0.44204	17.6816	176.816
8	GM1a	20.412	804747	8.21	29508	4.11		0.143309	5.73234	57.3234
9	spGb	21.697	648080	6.61	16858	4.38		0.115409	4.61638	46.1638
10	GM1b	22.71	1306542	13.34	48473	4.61		0.232668	9.30671	93.0671
11		23.502	449895	4.59	14544	4.79		0.0801169	3.20468	32.0468
12	GU5.51-5.55	26.498	808927	8.26	27115	5.55		0.144053	5.76212	57.6212
iPSC3: HD1
		Retention Time	Area	% Area	Height	GU
1		8.277	169604	1.68	9817			0.0302029	1.20812	12.0812
2	Lac	9.232	209947	2.08	13171	2.02		0.0373872	1.49549	14.9549
3	Gb3	13.253	2460283	24.39	121110	2.8		0.438125	17.525	175.25
4	GM3	14.076	389539	3.86	15975	2.95		0.0693687	2.77475	27.7475
5	Gb4	16.929	1479581	14.67	79779	3.45		0.263482	10.5393	105.393
6	pGb	17.311	2288086	22.69	97954	3.52		0.40746	16.2984	162.984
7	GM1a	20.38	741946	7.36	28841	4.11		0.132125	5.285	52.85
8	spGb	21.668	501131	4.97	15746	4.38		0.0892409	3.56964	35.6964
9	GM1b	22.677	1139919	11.3	45634	4.6		0.202996	8.11983	81.1983
10	GU5.51-5.55	26.476	705814	7	22672	5.54		0.125691	5.02763	50.2763
iPSC4: HD2
		Retention Time	Area	% Area	Height	GU
1		8.261	201526	2	11965			0.0358876	1.4355	14.355
2	Lac	9.216	212257	2.11	12761	2.02		0.0377985	1.51194	15.1194
3	Gb3	13.233	775333	7.7	36056	2.8		0.138071	5.52282	55.2282
4	GM3	14.058	534097	5.3	20730	2.95		0.0951115	3.80446	38.0446
5	Gb4	16.919	805018	7.99	44932	3.45		0.143357	5.73427	57.3427
6	pGb	17.304	2336149	23.2	99198	3.52		0.416019	16.6408	166.408
7	GM1a	20.377	1736506	17.24	71943	4.11		0.309235	12.3694	123.694
8	spGb	21.677	767316	7.62	22296	4.38		0.136643	5.46572	54.6572
9	GM1b	22.674	1140811	11.33	44341	4.6		0.203155	8.12618	81.2618
10		25.034	715223	7.1	18115	5.17		0.127366	5.09465	50.9465
11	GU5.51-5.55	26.472	847493	8.41	22448	5.54		0.150921	6.03683	60.3683
iPSC5: HD2
		Retention Time	Area	% Area	Height	GU
1		8.264	781258	4.94	49900			0.139126	5.56503	55.6503
2	Lac	9.206	617311	3.9	38347	2.01		0.10993	4.39721	43.9721
3	Gb3	13.208	2387894	15.1	115817	2.79		0.425234	17.0094	170.094
4	GM3	14.027	1054839	6.67	44666	2.94		0.187845	7.51379	75.1379
5	Gb4	16.885	1348804	8.53	78470	3.44		0.240194	9.60775	96.0775
6	pGb	17.268	3735029	23.62	162490	3.51		0.665131	26.6052	266.052
7	GM1a	20.338	2240240	14.17	96594	4.1		0.39894	15.9576	159.576
8	spGb	21.647	848734	5.37	27797	4.37		0.151142	6.04567	60.4567
9	GM1b	22.634	1377676	8.71	55615	4.59		0.245335	9.81341	98.1341
10		25.014	520999	3.29	19820	5.16		0.092779	3.71116	37.1116
11	GU5.51-5.55	26.42	902420	5.71	27679	5.52		0.160702	6.42808	64.2808
iPSC6: HD2
		Retention Time	Area	% Area	Height	GU
1		8.247	227075	1.99	13566			0.0404373	1.61749	16.1749
2		8.686	6477	0.06	542			0.00115342	0.0461367	0.461367
3	Lac	9.188	264302	2.31	16833	2.01		0.0470667	1.88267	18.8267
4	Gb3	13.179	1115073	9.76	50553	2.79		0.198571	7.94285	79.4285
5	GM3	13.992	578340	5.06	21887	2.93		0.10299	4.11961	41.1961
6	Gb4	16.858	1015292	8.88	56705	3.44		0.180802	7.23209	72.3209
7	pGb	17.241	2826189	24.73	122699	3.51		0.503285	20.1314	201.314
8	GM1a	20.319	1919565	16.8	80657	4.09		0.341834	13.6734	136.734
9	spGb	21.598	736340	6.44	22358	4.36		0.131127	5.24507	52.4507
10	GM1b	22.625	1242427	10.87	48498	4.59		0.22125	8.85001	88.5001
11		25	646537	5.66	19135	5.16		0.115135	4.60539	46.0539
12	GU5.51-5.55	26.419	851261	7.45	21140	5.52		0.151592	6.06367	60.6367
iPSC7: FSASD1
		Retention Time	Area	% Area	Height	GU
1		8.243	437456	3.42	27610			0.0779018	3.11607	31.1607
2	Lac	9.175	337380	2.64	20967	2.01		0.0600803	2.40321	24.0321
3	Gb3	13.172	1362676	10.64	65092	2.79		0.242664	9.70656	97.0656
4	GM3	13.994	432332	3.38	16751	2.93		0.0769893	3.07957	30.7957
5	Gb4	16.846	1984595	15.5	102372	3.44		0.353415	14.1366	141.366
6	pGb	17.222	2050171	16.01	82778	3.5		0.365093	14.6037	146.037
7	GM1a	20.312	2344504	18.31	102331	4.09		0.417507	16.7003	167.003
8	spGb	21.562	883641	6.9	29740	4.36		0.157358	6.29432	62.9432
9	GM1b	22.611	1045770	8.17	37887	4.59		0.18623	7.44919	74.4919
10		23.878	680185	5.31	22503	4.88		0.121127	4.84507	48.4507
11		24.991	639163	4.99	19656	5.16		0.113822	4.55286	45.5286
12	GU5.51-5.55	26.461	604040	4.72	17746	5.54		0.107567	4.30268	43.0268
iPSC8: FSASD1
		Retention Time	Area	% Area	Height	GU
1		8.24	283292	2.13	16162			0.0504484	2.01794	20.1794
2	Lac	9.19	176336	1.32	11475	2.01		0.0314018	1.25607	12.5607
3	Gb3	13.187	1192176	8.95	56298	2.79		0.212302	8.49206	84.9206
4	GM3	14.002	525612	3.94	20798	2.94		0.0936005	3.74402	37.4402
5	Gb4	16.875	1860267	13.96	96920	3.44		0.331275	13.251	132.51
6	pGb	17.257	2381103	17.87	93783	3.51		0.424025	16.961	169.61
7	GM1a	20.339	2677325	20.09	116996	4.1		0.476776	19.071	190.71
8	spGb	21.592	1056194	7.93	33862	4.36		0.188086	7.52344	75.2344
9	GM1b	22.64	1056539	7.93	39600	4.59		0.188147	7.5259	75.259
10		23.922	715726	5.37	23383	4.89		0.127456	5.09823	50.9823
11		25.036	706713	5.3	20171	5.17		0.125851	5.03403	50.3403
12	GU5.51-5.55	26.489	694966	5.22	18414	5.54		0.123759	4.95036	49.5036
iPSC9: FSASD1
		Retention Time	Area	% Area	Height	GU
1		8.236	338521	2.42	20454			0.0602835	2.41134	24.1134
2	Lac	9.182	215158	1.54	13427	2.01		0.0383151	1.53261	15.3261
3	Gb3	13.176	1061725	7.6	49742	2.79		0.189071	7.56284	75.6284
4	GM3	13.973	463442	3.32	16829	2.93		0.0825293	3.30117	33.0117
5	Gb4	16.861	2077255	14.87	106953	3.44		0.369916	14.7966	147.966
6	pGb	17.241	2325772	16.65	91125	3.51		0.414171	16.5669	165.669
7	GM1a	20.33	2725824	19.52	119726	4.1		0.485412	19.4165	194.165
8	spGb	21.577	1072889	7.68	34270	4.36		0.191059	7.64236	76.4236
9	GM1b	22.635	1335893	9.56	45574	4.59		0.237895	9.51578	95.1578
10		23.911	894728	6.41	24475	4.89		0.159332	6.37329	63.7329
11		25.006	743970	5.33	22032	5.16		0.132485	5.29942	52.9942
12	GU5.51-5.55	26.435	711311	5.09	19193	5.53		0.12667	5.06678	50.6678
iPSC10: FSASD2
		Retention Time	Area	% Area	Height	GU
1		8.256	266583	1.99	16426			0.0474729	1.89891	18.9891
2	Lac	9.199	892608	6.67	55998	2.01		0.158955	6.35819	63.5819
3	Gb3	13.192	1175128	8.78	55133	2.79		0.209266	8.37063	83.7063
4	GM3	14.016	295633	2.21	10599	2.94		0.0526461	2.10584	21.0584
5	Gb4	16.86	1022462	7.64	57854	3.44		0.182079	7.28316	72.8316
6	pGb	17.242	2422046	18.1	102210	3.51		0.431316	17.2526	172.526
7	GM1a	20.314	2821466	21.08	124027	4.09		0.502444	20.0978	200.978
8	spGb	21.568	736659	5.5	26071	4.36		0.131184	5.24734	52.4734
9	GM1b	22.618	1571713	11.74	57329	4.59		0.279889	11.1956	111.956
10		23.893	628242	4.69	16560	4.89		0.111877	4.47507	44.7507
11		25	768940	5.75	23202	5.16		0.136932	5.47729	54.7729
12	GU5.51-5.55	26.414	782729	5.85	19695	5.52		0.139388	5.57551	55.7551
iPSC11: FSASD2
		Retention Time	Area	% Area	Height	GU
1		8.252	252970	2.13	15109			0.0450487	1.80195	18.0195
2	Lac	9.195	214210	1.81	13075	2.01		0.0381463	1.52585	15.2585
3	Gb3	13.198	1010914	8.53	46836	2.79		0.180023	7.20091	72.0091
4	GM3	13.999	300835	2.54	11302	2.94		0.0535724	2.1429	21.429
5	Gb4	16.868	1004060	8.47	54708	3.44		0.178802	7.15208	71.5208
6	pGb	17.251	2240685	18.9	95898	3.51		0.399019	15.9608	159.608
7	GM1a	20.321	2625480	22.15	119162	4.1		0.467543	18.7017	187.017
8	spGb	21.561	860357	7.26	25051	4.36		0.153212	6.12846	61.2846
9	GM1b	22.618	1244401	10.5	56167	4.59		0.221602	8.86407	88.6407
10		23.905	494355	4.17	16608	4.89		0.0880343	3.52137	35.2137
11		25.006	770329	6.5	22506	5.16		0.137179	5.48718	54.8718
12	GU5.51-5.55	26.414	835281	7.05	18903	5.52		0.148746	5.94984	59.4984
iPSC12: FSASD1
		Retention Time	Area	% Area	Height	GU
1		8.25	364093	2.75	23308			0.0648373	2.59349	25.9349
2	Lac	9.191	480663	3.62	30264	2.01		0.085596	3.42384	34.2384
3	Gb3	13.191	1499981	11.31	72335	2.79		0.267115	10.6846	106.846
4	GM3	14.007	267941	2.02	9742	2.94		0.0477147	1.90859	19.0859
5	Gb4	16.87	1114589	8.4	62118	3.44		0.198485	7.9394	79.394
6	pGb	17.253	2395596	18.06	99441	3.51		0.426606	17.0642	170.642
7	GM1a	20.321	2585696	19.5	116932	4.1		0.460458	18.4183	184.183
8	spGb	21.558	892775	6.73	24278	4.35		0.158985	6.35938	63.5938
9	GM1b	22.618	1568540	11.83	54864	4.59		0.279324	11.173	111.73
10		23.948	487956	3.68	16273	4.9		0.0868948	3.47579	34.7579
11		25.005	724518	5.46	22482	5.16		0.129021	5.16086	51.6086
12	GU5.51-5.55	26.379	880029	6.64	17222	5.51		0.156715	6.26859	62.6859

## Sheet: iRGCs
2.5 pmol CT standard								pmol	pmol in DPA-6s eluate	pmol/mg protein
		Retention Time	Area	% Area	Height	GU	Area/pmol
1		10.261	14038707	100	899769	2.23	5.61548e+06
RGC1: HD1
		Retention Time	Area	% Area	Height	GU
1		8.135	74503	0.87	3982			0.0132674	0.530697	5.30697
2	Lac	9.207	43476	0.51	3245	2.02		0.00774217	0.309687	3.09687
3	Gb3	13.207	1057899	12.29	51198	2.79		0.18839	7.53559	75.3559
4	GM3	14.026	1384353	16.08	59901	2.94		0.246524	9.86097	98.6097
5	GM2	16.26	353472	4.11	12462	3.33		0.062946	2.51784	25.1784
6	Gb4	16.876	980483	11.39	44432	3.44		0.174604	6.98414	69.8414
7	pGb	17.474	833298	9.68	25430	3.55		0.148393	5.93572	59.3572
8		20.555	358960	4.17	12855	4.14		0.0639233	2.55693	25.5693
9		21.11	399279	4.64	17271	4.26		0.0711032	2.84413	28.4413
10	spGb	21.699	1975374	22.95	65301	4.39		0.351773	14.0709	140.709
11		22.631	567681	6.6	16973	4.59		0.101092	4.04368	40.4368
12		26.489	578878	6.73	18450	5.54		0.103086	4.12344	41.2344
RGC2: HD1
		Retention Time	Area	% Area	Height	GU
1		8.171	86300	0.8	4888			0.0153682	0.614729	6.14729
2	Lac	9.207	37113	0.35	2761	2.02		0.00660905	0.264362	2.64362
3		11.856	539486	5.03	23420	2.55		0.0960712	3.84285	38.4285
4	Gb3	13.208	1061511	9.89	50674	2.79		0.189033	7.56132	75.6132
5	GM3	14.025	1125898	10.49	48430	2.94		0.200499	8.01996	80.1996
6	GM2	16.354	940316	8.76	40798	3.35		0.167451	6.69802	66.9802
7	Gb4	16.876	964246	8.98	43600	3.44		0.171712	6.86848	68.6848
8	pGb	17.463	860723	8.02	26251	3.55		0.153277	6.13107	61.3107
9		20.519	447373	4.17	14622	4.14		0.0796678	3.18671	31.8671
10		21.086	362878	3.38	15041	4.25		0.064621	2.58484	25.8484
11	spGb	21.669	1839554	17.14	59923	4.38		0.327586	13.1034	131.034
12		22.641	592803	5.52	15997	4.59		0.105566	4.22263	42.2263
13		24.074	386344	3.6	15726	4.93		0.0687998	2.75199	27.5199
14		26.422	386706	3.6	17244	5.53		0.0688642	2.75457	27.5457
15		26.871	607264	5.66	19351	5.64		0.108141	4.32564	43.2564
16		27.922	495277	4.61	17926	5.93		0.0881985	3.52794	35.2794
RGC3: HD1
		Retention Time	Area	% Area	Height	GU
1		8.107	53185	0.86	3713			0.00947114	0.378845	3.78845
2	Lac	9.171	41939	0.67	3014	2.01		0.00746846	0.298738	2.98738
3	Gb3	13.191	1107225	17.8	52590	2.79		0.197174	7.88694	78.8694
4	GM3	14.004	1046748	16.83	43147	2.94		0.186404	7.45616	74.5616
5	GM2	16.193	318226	5.12	10060	3.32		0.0566694	2.26678	22.6678
6	Gb4	16.859	1006824	16.19	43678	3.44		0.179294	7.17177	71.7177
7	pGb	17.443	740054	11.9	24042	3.54		0.131788	5.27153	52.7153
8	spGb	21.599	1479335	23.78	48038	4.36		0.263439	10.5375	105.375
9		22.591	426871	6.86	15207	4.58		0.0760168	3.04067	30.4067
RGC4: HD2
		Retention Time	Area	% Area	Height	GU
1	Lac	9.206	99396	1.49	6235	2.01		0.0177003	0.708014	7.08014
2	Gb3	13.206	962855	14.39	46025	2.79		0.171464	6.85857	68.5857
3	GM3	14.022	1409625	21.07	62160	2.94		0.251025	10.041	100.41
4	GM2	16.275	321297	4.8	11435	3.34		0.0572163	2.28865	22.8865
5	Gb4	16.871	916396	13.69	39670	3.44		0.163191	6.52764	65.2764
6	pGb	17.496	675483	10.09	23863	3.55		0.120289	4.81158	48.1158
7	spGb	21.618	1655295	24.74	55442	4.37		0.294773	11.7909	117.909
8		27.934	651375	9.73	19464	5.93		0.115996	4.63985	46.3985
RGC5: HD2
		Retention Time	Area	% Area	Height	GU
1	Lac	9.215	70140	0.92	4907	2.02		0.0124905	0.499619	4.99619
2	Gb3	13.223	978846	12.9	47275	2.8		0.174312	6.97248	69.7248
3	GM3	14.041	1508901	19.88	66161	2.94		0.268704	10.7481	107.481
4	GM2	16.239	329553	4.34	11494	3.33		0.0586865	2.34746	23.4746
5	Gb4	16.881	1037191	13.66	42952	3.44		0.184702	7.38808	73.8808
6	pGb	17.495	667948	8.8	25103	3.55		0.118948	4.7579	47.579
7	spGb	21.63	1751140	23.07	55809	4.37		0.311841	12.4737	124.737
8		22.663	552721	7.28	13952	4.6		0.098428	3.93712	39.3712
9		27.917	694217	9.15	19439	5.93		0.123626	4.94502	49.4502
RGC6: HD2
		Retention Time	Area	% Area	Height	GU
1	Lac	9.187	138201	1.86	8950	2.01		0.0246107	0.984428	9.84428
2	Gb3	13.193	1304011	17.59	63221	2.79		0.232217	9.28868	92.8868
3	GM3	14.005	1615033	21.78	71157	2.94		0.287604	11.5041	115.041
4	GM2	16.23	331890	4.48	11417	3.33		0.0591027	2.36411	23.6411
5	Gb4	16.858	1003030	13.53	42873	3.44		0.178619	7.14475	71.4475
6	pGb	17.48	726658	9.8	27712	3.55		0.129403	5.1761	51.761
7	spGb	21.602	1764578	23.8	60400	4.36		0.314234	12.5694	125.694
8		27.929	530252	7.15	20011	5.93		0.0944268	3.77707	37.7707
RGC7: FSASD1
		Retention Time	Area	% Area	Height	GU
1	Lac	9.253	81201	1.37	5139	2.02		0.0144602	0.578408	5.78408
2	Gb3	13.273	1171912	19.73	55858	2.81		0.208693	8.34772	83.4772
3	GM3	14.106	1315954	22.16	57385	2.95		0.234344	9.37376	93.7376
4	GM2	16.32	296431	4.99	10272	3.34		0.0527882	2.11153	21.1153
5	Gb4	16.953	910797	15.34	39148	3.46		0.162194	6.48776	64.8776
6	pGb	17.566	660384	11.12	24081	3.57		0.117601	4.70402	47.0402
7	spGb	21.717	1501721	25.29	46510	4.39		0.267425	10.697	106.97
RGC8: FSASD1
		Retention Time	Area	% Area	Height	GU
1		8.214	225513	1.58	13001			0.0401591	1.60637	16.0637
2	Lac	9.201	251285	1.76	13618	2.01		0.0447486	1.78994	17.8994
3		11.853	535751	3.74	23892	2.55		0.095406	3.81624	38.1624
4		12.544	124854	0.87	5783	2.67		0.0222339	0.889355	8.89355
5	Gb3	13.205	2245569	15.69	110640	2.79		0.399889	15.9956	159.956
6	GM3	14.022	1739431	12.15	75262	2.94		0.309756	12.3903	123.903
7	GM2	16.341	610076	4.26	26278	3.35		0.108642	4.34567	43.4567
8	Gb4	16.874	1036223	7.24	45860	3.44		0.18453	7.38119	73.8119
9	pGb	17.488	755246	5.28	25957	3.55		0.134494	5.37974	53.7974
10		20.464	583028	4.07	20357	4.12		0.103825	4.153	41.53
11	spGb	21.628	1532572	10.71	46667	4.37		0.272919	10.9168	109.168
12		22.649	542615	3.79	13138	4.6		0.0966284	3.86514	38.6514
13		23.858	651756	4.55	20876	4.88		0.116064	4.64256	46.4256
14		26.81	638902	4.46	21136	5.63		0.113775	4.551	45.51
15		29.639	775236	5.42	22216	6.41		0.138053	5.52213	55.2213
16		32.097	968817	6.77	23896	7.13		0.172526	6.90104	69.0104
17		34.303	1099133	7.68	24947	7.83		0.195733	7.8293	78.293
RGC9: FSASD1
		Retention Time	Area	% Area	Height	GU
1	Lac	9.186	69408	1.32	4134	2.01		0.0123601	0.494405	4.94405
2	Gb3	13.187	894266	16.96	43136	2.79		0.15925	6.37	63.7
3	GM3	14.002	1147735	21.77	50148	2.94		0.204388	8.1755	81.755
4	GM2	16.242	269595	5.11	10951	3.33		0.0480092	1.92037	19.2037
5	Gb4	16.854	781743	14.83	33885	3.44		0.139212	5.56848	55.6848
6	pGb	17.474	630297	11.95	21396	3.55		0.112243	4.48971	44.8971
7	spGb	21.608	1479984	28.07	43969	4.37		0.263554	10.5422	105.422
RGC10: FSASD2
		Retention Time	Area	% Area	Height	GU
1		8.194	93189	1.58	5417			0.016595	0.6638	6.638
2	Lac	9.202	99111	1.68	6527	2.01		0.0176496	0.705984	7.05984
3		11.854	280786	4.76	11184	2.55		0.0500021	2.00008	20.0008
4	Gb3	13.201	781654	13.26	36017	2.79		0.139196	5.56785	55.6785
5	GM3	14.016	1045937	17.75	45316	2.94		0.186259	7.45038	74.5038
6	GM2	16.324	268876	4.56	9334	3.34		0.0478812	1.91525	19.1525
7	Gb4	16.869	820531	13.92	35742	3.44		0.146119	5.84478	58.4478
8	pGb	17.465	624110	10.59	20278	3.55		0.111141	4.44564	44.4564
9	spGb	21.652	1487889	25.24	47506	4.37		0.264962	10.5985	105.985
10		22.657	392137	6.65	14638	4.6		0.0698314	2.79326	27.9326
RGC11: FSASD2
		Retention Time	Area	% Area	Height	GU
1		8.21	56803	0.84	2920			0.0101154	0.404617	4.04617
2	Lac	9.196	140346	2.07	8842	2.01		0.0249927	0.999707	9.99707
3		11.797	78662	1.16	2819	2.53		0.0140081	0.560322	5.60322
4		12.508	107852	1.59	4465	2.67		0.0192062	0.768247	7.68247
5	Gb3	13.195	1345667	19.86	65274	2.79		0.239635	9.58541	95.8541
6	GM3	14.009	1344530	19.84	59612	2.94		0.239433	9.57731	95.7731
7	GM2	16.242	233486	3.45	8889	3.33		0.041579	1.66316	16.6316
8	Gb4	16.867	1055572	15.58	46548	3.44		0.187975	7.51901	75.1901
9	pGb	17.484	674777	9.96	23699	3.55		0.120164	4.80655	48.0655
10	spGb	21.635	1427764	21.07	49810	4.37		0.254255	10.1702	101.702
11		22.618	310706	4.59	13475	4.59		0.0553302	2.21321	22.1321
RGC12: FSASD2
		Retention Time	Area	% Area	Height	GU
1		8.339	85360	0.85	6046			0.0152008	0.608033	6.08033
2	Lac	9.391	100758	1	6551	2.05		0.0179429	0.717716	7.17716
3		12.076	83887	0.83	3183	2.59		0.0149385	0.597541	5.97541
4		12.703	119129	1.18	4535	2.7		0.0212144	0.848575	8.48575
5	Gb3	13.367	928887	9.24	45397	2.82		0.165415	6.61661	66.1661
6	GM3	14.203	1982509	19.72	90309	2.97		0.353043	14.1217	141.217
7	GM2	16.409	339566	3.38	11507	3.36		0.0604696	2.41878	24.1878
8	Gb4	17.029	874596	8.7	38962	3.47		0.155747	6.22989	62.2989
9	pGb	17.637	772400	7.68	24041	3.58		0.137548	5.50193	55.0193
10		21.237	573932	5.71	23922	4.29		0.102205	4.08821	40.8821
11	spGb	21.874	2200166	21.88	74750	4.42		0.391804	15.6721	156.721
12		22.781	481347	4.79	15670	4.63		0.0857178	3.42871	34.2871
13		26.655	741639	7.38	19398	5.59		0.13207	5.28282	52.8282
14		28.177	769302	7.65	18664	6		0.136997	5.47986	54.7986

## Sheet: iCNs
2.5 pmol CT standard								pmol	pmol in DPA-6s eluate	pmol/mg protein
	Name	Retention Time	Area	% Area	Height	GU	Area/pmol
1		10.428	14053213	100	935605	2.25	5.62129e+06
CN1: HD1
	Name	Retention Time	Area	% Area	Height	GU
1	Lac	9.507	54932	0.58	4303	2.07		0.00977214	0.390886	7.81771
2	GA2	12.393	186208	1.96	7908	2.63		0.0331255	1.32502	26.5004
3	GM3	14.731	6946343	72.93	324284	3.06		1.23572	49.4289	988.577
4	GM2	17.006	435024	4.57	16509	3.48		0.0773887	3.09555	61.911
5	GM1a	21.819	638438	6.7	24168	4.43		0.113575	4.543	90.8601
6	GD3	22.447	572676	6.01	18836	4.57		0.101876	4.07505	81.5011
7	GD1a	25.112	690931	7.25	16688	5.19		0.122913	4.91653	98.3307
	GD1b	27.603	414883					0.0738057	2.95223	59.0446
	GT1b	30.396	562895					0.100136	4.00545	80.1091
CN2: HD1
	Name	Retention Time	Area	% Area	Height	GU
1	Lac	9.478	52020	0.54	3749	2.07		0.00925411	0.370164	7.40329
2	GA2	12.322	147904	1.55	5996	2.61		0.0263114	1.05246	21.0491
3	GM3	14.584	4832862	50.53	226095	3.03		0.859743	34.3897	687.795
4	GM2	16.839	447815	4.68	15474	3.45		0.0796642	3.18657	63.7313
5	GM1a	21.628	731395	7.65	30044	4.39		0.130112	5.20447	104.089
6	GD3	22.27	608721	6.36	19435	4.53		0.108289	4.33154	86.6309
7		23.976	528109	5.52	14102	4.92		0.0939481	3.75792	75.1585
8	GD1a	24.92	769071	8.04	17824	5.14		0.136814	5.47256	109.451
9	GD1b	27.434	514691	5.38	17008	5.79		0.0915611	3.66244	73.2489
10	GT1b	30.202	932420	9.75	19521	6.57		0.165873	6.63492	132.698
CN3: HD1
	Name	Retention Time	Area	% Area	Height	GU
1	Lac	9.338	179342	1.18	12069	2.04		0.0319041	1.27616	25.5233
2	GA2	12.113	355196	2.35	16231	2.57		0.0631877	2.52751	50.5501
3	GM3	14.367	10339864	68.29	484560	2.99		1.83941	73.5765	1471.53
4	GM2	16.662	612738	4.05	22508	3.41		0.109003	4.36013	87.2025
5		20.914	394834	2.61	13702	4.24		0.0702391	2.80956	56.1913
6	GM1a	21.496	881540	5.82	36185	4.36		0.156822	6.27287	125.457
7	GD3	22.149	677912	4.48	23037	4.5		0.120597	4.82389	96.4779
8	GD1a	24.848	608996	4.02	17337	5.12		0.108338	4.3335	86.67
	GD1b	27.434	417298					0.0742353	2.96941	59.3883
9	GT1b	30.132	1090918	7.2	20699	6.55		0.194069	7.76277	155.255
CN4: HD2
	Name	Retention Time	Area	% Area	Height	GU
1	Lac	9.487	56075	0.31	4459	2.07		0.00997548	0.399019	7.98038
2	GA2	12.337	133479	0.74	6959	2.62		0.0237453	0.949811	18.9962
3		13.754	92211	0.51	4366	2.88		0.0164039	0.656156	13.1231
4	GM3	14.65	1618887	8.99	71740	3.04		0.287992	11.5197	230.394
5	GM2	16.919	1174129	6.52	50851	3.46		0.208872	8.35488	167.098
6		18.15	342107	1.9	8788	3.69		0.0608592	2.43437	48.6874
7		21.264	1286046	7.14	57662	4.32		0.228781	9.15126	183.025
8	GM1a	21.815	889673	4.94	41683	4.43		0.158269	6.33074	126.615
9	GD3	22.39	1050521	5.83	31333	4.56		0.186883	7.47531	149.506
10		24.215	1388225	7.71	49331	4.97		0.246959	9.87835	197.567
11	GD1a	25.156	2563039	14.23	105278	5.2		0.455952	18.2381	364.762
12	GD1b	27.702	2194146	12.18	81903	5.86		0.390328	15.6131	312.263
13	GT1b	30.478	3986633	22.13	137315	6.66		0.709203	28.3681	567.362
14		33.203	1238591	6.88	28948	7.53		0.220339	8.81358	176.272
CN5: HD2
	Name	Retention Time	Area	% Area	Height	GU
1	Lac	9.613	45344	0.24	3160	2.09		0.00806648	0.322659	6.45319
2	GA2	12.524	82683	0.44	4325	2.65		0.0147089	0.588357	11.7671
3	GM3	14.874	1667754	8.94	79020	3.09		0.296686	11.8674	237.348
4	GM2	17.111	1221256	6.54	54207	3.5		0.217256	8.69023	173.805
5		18.318	309968	1.66	8423	3.73		0.0551418	2.20567	44.1135
6		21.378	1368038	7.33	62863	4.34		0.243367	9.7347	194.694
7	GM1a	21.912	906736	4.86	44151	4.45		0.161304	6.45216	129.043
8	GD3	22.476	1093168	5.86	35087	4.58		0.194469	7.77878	155.576
9		24.248	1400880	7.51	53197	4.98		0.24921	9.9684	199.368
10	GD1a	25.167	2728672	14.62	115275	5.2		0.485418	19.4167	388.334
11	GD1b	27.686	2114281	11.33	87348	5.85		0.376121	15.0448	300.896
12		28.735	735249	3.94	19067	6.15		0.130797	5.23189	104.638
13	GT1b	30.438	3860566	20.68	150085	6.65		0.686776	27.4711	549.421
14		33.117	1130791	6.06	28909	7.5		0.201162	8.04649	160.93
CN6: HD2
	Name	Retention Time	Area	% Area	Height	GU
1	Lac	9.417	37092	0.21	2976	2.05		0.00659849	0.26394	5.27879
2	GA2	12.236	206596	1.14	8586	2.6		0.0367524	1.4701	29.402
3	GM3	14.502	1561406	8.65	68006	3.02		0.277767	11.1107	222.213
4	GM2	16.746	1299523	7.2	52616	3.43		0.231179	9.24716	184.943
5		21.057	1432966	7.94	60074	4.27		0.254918	10.1967	203.934
6	GM1a	21.591	890194	4.93	41997	4.38		0.158361	6.33445	126.689
7	GD3	22.16	1148118	6.36	34312	4.51		0.204245	8.16979	163.396
8		23.974	1392012	7.71	51188	4.91		0.247632	9.90529	198.106
9	GD1a	24.91	2583638	14.32	108699	5.14		0.459617	18.3847	367.694
10	GD1b	27.44	2069816	11.47	78811	5.79		0.36821	14.7284	294.568
11		28.542	711772	3.94	19735	6.09		0.126621	5.06483	101.297
12	GT1b	30.202	3448761	19.11	126839	6.57		0.613518	24.5407	490.815
13		32.875	1263596	7	27602	7.42		0.224788	8.99151	179.83
CN7: FSASD1
	Name	Retention Time	Area	% Area	Height	GU
1	Lac	9.42	79001	0.56	5457	2.06		0.0140539	0.562156	11.2431
2	GA2	12.21	183198	1.29	7493	2.59		0.0325901	1.3036	26.072
3		12.954	139830	0.99	4490	2.73		0.0248751	0.995004	19.9001
4		13.563	155107	1.09	4879	2.84		0.0275928	1.10371	22.0742
5	GM3	14.49	6492778	45.8	303475	3.01		1.15503	46.2014	924.028
6	GM2	16.769	507323	3.58	18361	3.43		0.0902504	3.61001	72.2003
7		17.973	452677	3.19	10136	3.66		0.0805291	3.22116	64.4233
8		18.716	247344	1.74	8867	3.8		0.0440013	1.76005	35.2011
9		21.071	425831	3	14050	4.27		0.0757533	3.03013	60.6027
10	GM1a	21.594	637000	4.49	24898	4.38		0.113319	4.53277	90.6554
11	GD3	22.239	827949	5.84	26800	4.52		0.147288	5.89153	117.831
12		23.981	526455	3.71	17032	4.92		0.0936538	3.74615	74.9231
13	GD1a	24.908	891792	6.29	21034	5.14		0.158646	6.34582	126.916
14		26.911	588767	4.15	17624	5.65		0.104739	4.18955	83.7911
15		27.423	518588	3.66	19599	5.78		0.0922543	3.69017	73.8035
16	GD1b	27.975	610364	4.31	18417	5.93		0.108581	4.34323	86.8647
17	GT1b	30.192	891782	6.29	24010	6.57		0.158644	6.34575	126.915
CN8: FSASD1
	Name	Retention Time	Area	% Area	Height	GU
1	Lac	9.467	55839	0.5	4056	2.06		0.00993349	0.39734	7.94679
2	GA2	12.287	251109	2.25	10240	2.61		0.0446711	1.78684	35.7369
3		13.074	147790	1.32	4644	2.75		0.0262911	1.05165	21.0329
4		13.672	177357	1.59	6577	2.86		0.031551	1.26204	25.2408
5	GM3	14.56	4298011	38.46	198619	3.03		0.764596	30.5838	611.677
6	GM2	16.849	474583	4.25	16985	3.45		0.0844261	3.37704	67.5409
7		21.132	359694	3.22	13154	4.29		0.0639879	2.55951	51.1903
8	GM1a	21.655	576399	5.16	21070	4.4		0.102539	4.10155	82.0309
9	GD3	22.302	697957	6.24	21420	4.54		0.124163	4.96653	99.3306
10		24.025	642477	5.75	15479	4.93		0.114294	4.57174	91.4349
11	GD1a	24.953	710455	6.36	18710	5.15		0.126387	5.05546	101.109
12		27.014	591818	5.3	16201	5.67		0.105282	4.21126	84.2253
13		27.484	546381	4.89	17960	5.8		0.0971986	3.88794	77.7589
14	GD1b	27.999	605331	5.42	16972	5.94		0.107686	4.30742	86.1484
15	GT1b	30.232	1041367	9.32	20823	6.58		0.185254	7.41017	148.203
CN9: FSASD1
	Name	Retention Time	Area	% Area	Height	GU
1	Lac	9.477	53639	0.41	4243	2.07		0.00954212	0.381685	7.6337
2	GA2	12.296	165500	1.26	6925	2.61		0.0294417	1.17767	23.5533
3		13.042	154934	1.18	5091	2.75		0.027562	1.10248	22.0496
4		13.73	184284	1.4	7072	2.87		0.0327833	1.31133	26.2266
5	GM3	14.617	7239282	55.09	338523	3.04		1.28783	51.5134	1030.27
6	GM2	16.909	430530	3.28	17397	3.46		0.0765892	3.06357	61.2714
7		18.081	388696	2.96	9486	3.68		0.0691472	2.76589	55.3177
8		18.858	320195	2.44	9395	3.83		0.0569612	2.27845	45.5689
9		21.204	383761	2.92	12918	4.3		0.0682693	2.73077	54.6154
10	GM1a	21.727	597263	4.54	23892	4.41		0.10625	4.25001	85.0002
11	GD3	22.365	737933	5.62	25602	4.55		0.131275	5.25099	105.02
12		24.097	745650	5.67	14900	4.94		0.132648	5.3059	106.118
13	GD1a	25.011	853130	6.49	17839	5.16		0.151768	6.07071	121.414
	GD1b	27.542	418508					0.0744506	2.97802	59.5605
14	GT1b	30.289	886500	6.75	19502	6.6		0.157704	6.30817	126.163
CN10: FSASD2
	Name	Retention Time	Area	% Area	Height	GU
1	Lac	9.44	45306	0.32	3417	2.06		0.00805972	0.322389	6.44778
2	GA2	12.239	156051	1.09	6368	2.6		0.0277607	1.11043	22.2086
3	GM3	14.525	8821987	61.77	414072	3.02		1.56939	62.7756	1255.51
4	GM2	16.776	734155	5.14	27519	3.44		0.130603	5.22411	104.482
5		21.097	386677	2.71	12168	4.28		0.068788	2.75152	55.0304
6	GM1a	21.637	617924	4.33	24895	4.39		0.109926	4.39703	87.9406
7	GD3	22.293	546114	3.82	17909	4.54		0.0971511	3.88604	77.7209
8		24.021	557648	3.9	16413	4.93		0.0992029	3.96812	79.3623
9	GD1a	24.964	746571	5.23	20120	5.15		0.132811	5.31246	106.249
10	GD1b	27.463	676243	4.74	17874	5.79		0.1203	4.81202	96.2403
11	GT1b	30.293	992228	6.95	20913	6.6		0.176513	7.06051	141.21
CN11: FSASD2
	Name	Retention Time	Area	% Area	Height	GU
1	Lac	9.366	65157	0.39	4571	2.04		0.0115911	0.463645	9.2729
2	GA2	12.132	162696	0.98	6264	2.58		0.0289428	1.15771	23.1543
3	GM3	14.388	10667387	63.94	499256	3		1.89768	75.9071	1518.14
4	GM2	16.627	855973	5.13	31851	3.41		0.152274	6.09094	121.819
5		21.008	398549	2.39	12858	4.26		0.0709	2.836	56.72
6	GM1a	21.502	744700	4.46	29733	4.37		0.132479	5.29914	105.983
7	GD3	22.14	562748	3.37	19051	4.5		0.10011	4.00441	80.0882
8		23.871	696682	4.18	18474	4.89		0.123936	4.95746	99.1491
9	GD1a	24.803	937472	5.62	23192	5.11		0.166772	6.67087	133.417
10	GD1b	27.324	623116	3.73	19978	5.76		0.110849	4.43398	88.6795
11	GT1b	30.096	969753	5.81	23708	6.54		0.172514	6.90058	138.012
CN12: FSASD2
	Name	Retention Time	Area	% Area	Height	GU
1	Lac	9.416	114148	0.67	8050	2.05		0.0203064	0.812256	16.2451
2	GA2	12.233	189816	1.12	7767	2.6		0.0337674	1.35069	27.0139
3		13.603	154855	0.91	4708	2.85		0.027548	1.10192	22.0384
4	GM3	14.49	10919142	64.5	517254	3.01		1.94246	77.6985	1553.97
5	GM2	16.739	788888	4.66	28698	3.43		0.140339	5.61358	112.272
6		21.03	405142	2.39	12653	4.27		0.0720728	2.88291	57.6583
7	GM1a	21.597	669298	3.95	24063	4.39		0.119065	4.7626	95.252
8	GD3	22.244	515206	3.04	16706	4.52		0.0916527	3.66611	73.3222
9		23.977	761592	4.5	16474	4.92		0.135484	5.41934	108.387
10	GD1a	24.938	743149	4.39	20281	5.14		0.132203	5.28811	105.762
11	GD1b	27.448	609603	3.6	18668	5.79		0.108445	4.33782	86.7564
12	GT1b	30.226	1058480	6.25	21973	6.58		0.188299	7.53194	150.639

## Sheet: iIAs
2.5 pmol CT standard								pmol	pmol in DPA-6s eluate	pmol/mg protein
	Name	Retention Time	Area	% Area	Height	GU	Area/pmol
1		10.428	14053213	100	935605	2.25	5.62129e+06
IA1: HD1
	Name	Retention Time	Area	% Area	Height	GU
1	Lac	9.224	85830	0.95	5147	2.02		0.0152688	0.61075	12.215
2	GA2	11.89	194931	2.15	6740	2.53		0.0346773	1.38709	27.7418
3	GM3	14.07	416843	4.61	14593	2.94		0.0741544	2.96618	59.3235
4	GM2	16.32	565993	6.25	12563	3.35		0.100687	4.0275	80.55
5		17.563	620544	6.86	16002	3.58		0.110392	4.41567	88.3135
6	GM1a	21.119	1132522	12.51	51239	4.28		0.20147	8.05881	161.176
7	GD3	21.706	1245602	13.76	39451	4.41		0.221587	8.86347	177.269
8	GU4.79-4.82	23.505	953725	10.54	26466	4.81		0.169663	6.78653	135.731
9	GD1a	24.469	730692	8.07	19819	5.03		0.129987	5.19947	103.989
10		26.503	805124	8.9	30533	5.54		0.143228	5.72911	114.582
11	GD1b	26.954	926988	10.24	35363	5.66		0.164907	6.59627	131.925
12	GT1b	29.737	1372316	15.16	38945	6.44		0.244129	9.76514	195.303
IA2: HD1
	Name	Retention Time	Area	% Area	Height	GU
1	Lac	9.207	57247	1.21	3904	2.01		0.010184	0.407359	8.14718
2	GA2	11.882	117977	2.49	4406	2.53		0.0209875	0.839502	16.79
3	GM3	14.062	157568	3.33	5719	2.94		0.0280306	1.12122	22.4245
4	GM2	16.392	275911	5.83	7994	3.36		0.0490833	1.96333	39.2666
5		17.277	418007	8.84	11182	3.53		0.0743615	2.97446	59.4892
6	GM1a	21.048	606059	12.82	20795	4.27		0.107815	4.3126	86.252
7	GD3	21.657	586660	12.41	16613	4.4		0.104364	4.17456	83.4912
8	GU4.79-4.82	23.435	429509	9.08	14482	4.79		0.0764076	3.0563	61.1261
	GD1a	24.417	435808					0.0775282	3.10113	62.0225
9		26.404	605139	12.8	17185	5.51		0.107651	4.30605	86.1211
10	GD1b	26.89	602876	12.75	19078	5.64		0.107249	4.28995	85.799
11	GT1b	29.687	872170	18.44	21864	6.42		0.155155	6.2062	124.124
IA3: HD1
	Name	Retention Time	Area	% Area	Height	GU
1	Lac	9.277	38224	0.55	3241	2.03		0.00679987	0.271995	5.43989
2	GA2	11.94	94055	1.36	4695	2.54		0.0167319	0.669278	13.3856
3	GM3	14.161	315295	4.56	13700	2.95		0.0560895	2.24358	44.8716
4	GM2	16.42	268463	3.88	9939	3.37		0.0477583	1.91033	38.2066
5		17.609	417969	6.04	11953	3.59		0.0743547	2.97419	59.4838
6	GM1a	21.184	1032734	14.93	47926	4.3		0.183718	7.34874	146.975
7	GD3	21.772	984681	14.24	34497	4.42		0.17517	7.0068	140.136
8	GU4.79-4.82	23.575	741797	10.73	22568	4.82		0.131962	5.27849	105.57
9	GD1a	24.534	471699	6.82	16650	5.05		0.083913	3.35652	67.1304
10		26.561	675194	9.76	23521	5.55		0.120114	4.80455	96.0911
11	GD1b	27.008	707019	10.22	27108	5.67		0.125775	5.03101	100.62
12	GT1b	29.769	1169083	16.9	29687	6.45		0.207974	8.31897	166.379
IA4: HD2
	Name	Retention Time	Area	% Area	Height	GU
1	Lac	9.25	46695	0.43	3421	2.02		0.00830682	0.332273	6.64546
2		10.395	25441	0.23	1919	2.25		0.00452583	0.181033	3.62067
3	GA2	11.914	253466	2.33	10048	2.54		0.0450904	1.80362	36.0723
4	GM3	14.099	829590	7.64	33310	2.94		0.14758	5.90321	118.064
5	GM2	16.415	776529	7.15	20147	3.37		0.138141	5.52563	110.513
6		17.569	591425	5.45	16557	3.58		0.105212	4.20847	84.1694
7		20.602	478005	4.4	17588	4.18		0.0850348	3.40139	68.0279
8	GM1a	21.162	1735835	15.98	82887	4.29		0.308797	12.3519	247.037
9	GD3	21.719	1377307	12.68	47177	4.41		0.245016	9.80066	196.013
10	GU4.79-4.82	23.543	817643	7.53	30314	4.82		0.145455	5.81819	116.364
11	GD1a	24.537	829014	7.63	23243	5.05		0.147478	5.89911	117.982
12		26.6	775051	7.14	28694	5.56		0.137878	5.51512	110.302
13	GD1b	27.008	912939	8.41	33022	5.67		0.162408	6.4963	129.926
14	GT1b	29.821	1411797	13	39684	6.46		0.251152	10.0461	200.922
IA5: HD2
	Name	Retention Time	Area	% Area	Height	GU
1	Lac	9.322	339246	2.96	22182	2.04		0.0603503	2.41401	48.2802
2	GA2	12.051	247712	2.16	11058	2.56		0.0440668	1.76267	35.2534
3	GM3	14.28	1256731	10.97	54159	2.98		0.223566	8.94266	178.853
4	GM2	16.546	484225	4.23	17973	3.39		0.0861413	3.44565	68.9131
5		17.752	531729	4.64	16560	3.62		0.0945921	3.78368	75.6737
6	GM1a	21.362	2166325	18.92	105651	4.34		0.385379	15.4152	308.303
7	GD3	21.919	1291930	11.28	46689	4.45		0.229828	9.19313	183.863
8	GU4.79-4.82	23.752	958989	8.37	31295	4.86		0.1706	6.82398	136.48
9	GD1a	24.749	837392	7.31	23838	5.1		0.148968	5.95872	119.174
10	GD1b	26.8	850372	7.43	29874	5.62		0.151277	6.05109	121.022
11		27.208	824684	7.2	31774	5.72		0.146707	5.8683	117.366
12	GT1b	29.985	1661837	14.51	41642	6.51		0.295633	11.8253	236.506
IA6: HD2
	Name	Retention Time	Area	% Area	Height	GU
1	Lac	9.22	45599	0.53	3573	2.02		0.00811185	0.324474	6.48948
	GA2	11.868	114624					0.0203911	0.815643	16.3129
2	GM3	14.072	688080	7.99	30907	2.94		0.122406	4.89625	97.9249
3	GM2	16.304	285398	3.32	11170	3.35		0.050771	2.03084	40.6168
4		17.559	418331	4.86	13520	3.58		0.0744191	2.97676	59.5353
5	GM1a	21.14	1837904	21.35	92575	4.29		0.326954	13.0782	261.564
6	GD3	21.699	1269647	14.75	47646	4.41		0.225864	9.03457	180.691
7	GU4.79-4.82	23.534	712822	8.28	28310	4.81		0.126808	5.07231	101.446
8	GD1a	24.528	612948	7.12	20560	5.05		0.109041	4.36162	87.2324
9		26.592	771395	8.96	28389	5.56		0.137228	5.4891	109.782
10	GD1b	27	750985	8.73	28923	5.67		0.133597	5.34387	106.877
11	GT1b	29.787	1213394	14.1	36710	6.45		0.215857	8.63428	172.686
IA7: FSASD1
	Name	Retention Time	Area	% Area	Height	GU
1	Lac	9.223	67411	0.45	4757	2.02		0.0119921	0.479684	9.59368
2	GA2	11.865	1098178	7.3	46197	2.53		0.195361	7.81443	156.289
3	GM3	14.046	1179168	7.84	46906	2.93		0.209768	8.39074	167.815
4	GM2	16.372	2067219	13.74	78646	3.36		0.367748	14.7099	294.199
5		20.511	1188539	7.9	50342	4.16		0.211435	8.45742	169.148
6	GM1a	21.093	1478172	9.82	69023	4.28		0.26296	10.5184	210.368
7	GD3	21.688	1025808	6.82	34981	4.4		0.182486	7.29946	145.989
8	GU4.79-4.82	23.471	748260	4.97	33837	4.8		0.133112	5.32448	106.49
9		23.872	866599	5.76	36315	4.89		0.154164	6.16655	123.331
10	GD1a	24.419	955776	6.35	30567	5.02		0.170028	6.80112	136.022
11	GD1b	26.916	2357806	15.67	59487	5.65		0.419443	16.7777	335.554
12	GT1b	29.695	2016492	13.4	58932	6.42		0.358724	14.349	286.979
IA8: FSASD1
	Name	Retention Time	Area	% Area	Height	GU
1	Lac	9.2	61094	0.45	5145	2.01		0.0108683	0.434733	8.69467
2		10.165	733273	5.45	44392	2.2		0.130446	5.21783	104.357
3	GA2	11.884	1385276	10.29	49598	2.53		0.246434	9.85736	197.147
4	GM3	14.038	813615	6.04	40172	2.93		0.144738	5.78953	115.791
5	GM2	16.36	1608737	11.95	64714	3.36		0.286187	11.4475	228.949
6		20.517	1170957	8.7	48179	4.16		0.208308	8.33231	166.646
7	GM1a	21.087	1321143	9.81	61414	4.28		0.235025	9.401	188.02
8	GD3	21.671	848742	6.3	31597	4.4		0.150987	6.03949	120.79
9	GU4.79-4.82	23.47	654127	4.86	29558	4.8		0.116366	4.65464	93.0929
10		23.873	701703	5.21	31292	4.89		0.12483	4.99319	99.8637
11	GD1a	24.414	806623	5.99	30058	5.02		0.143494	5.73978	114.796
12	GD1b	26.91	1567024	11.64	58396	5.65		0.278766	11.1506	223.013
13	GT1b	29.692	1792816	13.31	64124	6.42		0.318933	12.7573	255.147
IA9: FSASD1
	Name	Retention Time	Area	% Area	Height	GU
1	Lac	9.203	33754	0.35	2607	2.01		0.00600468	0.240187	4.80374
2	GA2	11.839	113169	1.18	5140	2.52		0.0201322	0.805289	16.1058
3	GM3	14.021	759816	7.91	34739	2.93		0.135168	5.40671	108.134
4	GM2	16.249	630314	6.56	22019	3.34		0.11213	4.48519	89.7039
5		17.512	334355	3.48	10801	3.57		0.0594802	2.37921	47.5841
6		20.542	427621	4.45	18271	4.17		0.0760717	3.04287	60.8574
7	GM1a	21.072	1312203	13.66	60734	4.27		0.233435	9.33739	186.748
8	GD3	21.68	867947	9.04	30355	4.4		0.154404	6.17615	123.523
9	GU4.79-4.82	23.452	912359	9.5	31561	4.79		0.162304	6.49217	129.843
10	GD1a	24.395	916926	9.55	28213	5.01		0.163117	6.52467	130.493
11		26.543	562369	5.86	23233	5.55		0.100043	4.00171	80.0342
12	GD1b	26.923	1155493	12.03	40961	5.65		0.205557	8.22227	164.445
13	GT1b	29.698	1577855	16.43	45779	6.42		0.280693	11.2277	224.554
IA10: FSASD2
	Name	Retention Time	Area	% Area	Height	GU
1	Lac	9.202	64089	0.65	4992	2.01		0.0114011	0.456045	9.1209
2	GA2	11.89	168049	1.72	8637	2.53		0.0298951	1.1958	23.9161
3	GM3	14.082	944902	9.66	44741	2.94		0.168094	6.72374	134.475
4	GM2	16.348	626630	6.4	19497	3.36		0.111475	4.45898	89.1796
5		20.555	366344	3.74	16557	4.17		0.0651709	2.60683	52.1367
6	GM1a	21.096	1521500	15.55	75802	4.28		0.270668	10.8267	216.534
7	GD3	21.657	1227269	12.54	45524	4.4		0.218325	8.73301	174.66
8	GU4.79-4.82	23.465	517209	5.29	19613	4.8		0.092009	3.68036	73.6072
9	GD1a	24.418	777275	7.94	22548	5.02		0.138274	5.53094	110.619
10		26.499	764873	7.82	25846	5.54		0.136067	5.44269	108.854
11	GD1b	26.925	992367	10.14	38306	5.65		0.176537	7.0615	141.23
12	GT1b	29.713	1815138	18.55	46859	6.43		0.322904	12.9162	258.324
IA11: FSASD2
	Name	Retention Time	Area	% Area	Height	GU
1	Lac	9.211	47062	0.5	3249	2.01		0.00837211	0.334884	6.69769
	GA2	11.883	121760					0.0216605	0.866421	17.3284
2	GM3	14.052	1090555	11.64	46733	2.93		0.194005	7.76018	155.204
3	GM2	16.25	499057	5.33	15756	3.34		0.0887799	3.5512	71.0239
4		17.513	427215	4.56	11847	3.57		0.0759995	3.03998	60.7996
5		20.588	351797	3.76	15180	4.17		0.062583	2.50332	50.0664
6	GM1a	21.109	1451858	15.5	68913	4.28		0.258279	10.3311	206.623
7	GD3	21.673	1277738	13.64	43448	4.4		0.227304	9.09214	181.843
8	GU4.79-4.82	23.48	556279	5.94	20092	4.8		0.0989594	3.95838	79.1675
9	GD1a	24.426	698749	7.46	22291	5.02		0.124304	4.97217	99.4433
10		26.484	777522	8.3	24381	5.53		0.138317	5.5327	110.654
11	GD1b	26.931	895909	9.56	31437	5.65		0.159378	6.37512	127.502
12	GT1b	29.727	1294938	13.82	35684	6.43		0.230363	9.21453	184.291
IA12: FSASD2
	Name	Retention Time	Area	% Area	Height	GU
1	Lac	9.225	66258	0.49	4973	2.02		0.011787	0.471479	9.42959
2	GA2	11.914	216537	1.6	9463	2.54		0.0385209	1.54084	30.8167
3	GM3	14.104	1412977	10.45	60514	2.94		0.251362	10.0545	201.09
4	GM2	16.353	653016	4.83	21634	3.36		0.116168	4.64674	92.9348
5		17.574	536928	3.97	14047	3.59		0.0955169	3.82068	76.4136
6		20.633	469566	3.47	18928	4.18		0.0835336	3.34134	66.8269
7	GM1a	21.163	2170673	16.05	106522	4.29		0.386152	15.4461	308.922
8	GD3	21.741	1651909	12.22	57260	4.42		0.293867	11.7547	235.093
9	GU4.79-4.82	23.547	872015	6.45	27324	4.82		0.155127	6.20509	124.102
10	GD1a	24.503	898514	6.64	31160	5.04		0.159841	6.39366	127.873
11		26.579	971545	7.18	36481	5.56		0.172833	6.91333	138.267
12	GD1b	27.008	1399093	10.35	55695	5.67		0.248892	9.95568	199.114
13	GT1b	29.814	2203897	16.3	69396	6.46		0.392063	15.6825	313.65

## Sheet: iMAs_GSLs
2.5 pmol CT standard								pmol	pmol in DPA-6s eluate	pmol/mg protein
	Name	Retention Time	Area	% Area	Height	GU	Area/pmol
1		10.428	14053213	100	935605	2.25	5.62129e+06
MA1: HD1
	Name	Retention Time	Area	% Area	Height	GU
1	Lac	9.308	153106	1.04	9894	2.03		0.0272368	1.08947	10.8947
2		12.022	157745	1.07	6371	2.56		0.0280621	1.12248	11.2248
3		12.722	188386	1.27	6462	2.69		0.033513	1.34052	13.4052
4	Gb3	13.425	178979	1.21	6414	2.82		0.0318395	1.27358	12.7358
5	GM3	14.255	490324	3.32	19751	2.97		0.0872263	3.48905	34.8905
6	GM2	16.499	391671	2.65	13983	3.38		0.0696764	2.78706	27.8706
7	pGb	17.714	992612	6.72	34019	3.61		0.176581	7.06324	70.6324
8		18.411	317724	2.15	10968	3.74		0.0565216	2.26086	22.6086
9		20.757	244301	1.65	13136	4.21		0.04346	1.7384	17.384
10	GM1a	21.271	2745700	18.58	134600	4.32		0.488447	19.5379	195.379
11	GD3	21.887	2232817	15.11	82230	4.45		0.397208	15.8883	158.883
12	GU4.80-4.93	23.634	1356614	9.18	51224	4.84		0.241335	9.65341	96.5341
13	GD1a	24.627	747843	5.06	22479	5.07		0.133038	5.32151	53.2151
14	GD1b	26.685	1391488	9.42	48261	5.59		0.247539	9.90156	99.0156
15		27.104	841710	5.7	35128	5.7		0.149736	5.98945	59.8945
16		27.665	496041	3.36	21766	5.85		0.0882433	3.52973	35.2973
17	GT1b	29.955	1850795	12.52	50536	6.5		0.329248	13.1699	131.699
MA2: HD1
	Name	Retention Time	Area	% Area	Height	GU
1	Lac	9.294	109882	0.63	7790	2.03		0.0195475	0.781899	7.81899
2		12.083	137206	0.79	5764	2.57		0.0244083	0.976332	9.76332
3	Gb3	12.795	134410	0.77	5718	2.7		0.0239109	0.956436	9.56436
4	GM3	14.381	533235	3.07	19895	2.99		0.09486	3.7944	37.944
5	GM2	16.698	335812	1.93	12677	3.42		0.0597394	2.38957	23.8957
6	pGb	17.938	971270	5.59	32293	3.65		0.172784	6.91137	69.1137
7		21.031	268278	1.54	12231	4.27		0.0477254	1.90902	19.0902
8	GM1a	21.556	3051530	17.57	150943	4.38		0.542853	21.7141	217.141
9	GD3	22.18	2396372	13.79	85991	4.51		0.426303	17.0521	170.521
10	GU4.80-4.93	23.954	1466698	8.44	55698	4.91		0.260919	10.4367	104.367
11	GD1a	24.961	810585	4.67	23183	5.15		0.144199	5.76797	57.6797
12	GD1b	26.988	1673541	9.63	61994	5.67		0.297715	11.9086	119.086
13		27.39	965810	5.56	42209	5.77		0.171813	6.87252	68.7252
14		27.938	575146	3.31	24086	5.92		0.102316	4.09263	40.9263
15		28.408	665215	3.83	21471	6.05		0.118339	4.73354	47.3354
16	GT1b	30.173	2156799	12.42	67910	6.57		0.383684	15.3474	153.474
17		32.843	1119930	6.45	26719	7.41		0.19923	7.96921	79.6921
MA3: HD1
	Name	Retention Time	Area	% Area	Height	GU
1	Lac	9.411	201445	1.07	13489	2.05		0.0358361	1.43344	14.3344
2		12.231	236178	1.25	10898	2.6		0.0420149	1.6806	16.806
3	Gb3	12.958	218574	1.16	7871	2.73		0.0388833	1.55533	15.5533
4	GM3	14.508	580052	3.07	24800	3.02		0.103189	4.12754	41.2754
5	GM2	16.778	526344	2.79	18859	3.44		0.0936341	3.74536	37.4536
6	pGb	17.984	1087923	5.76	38032	3.66		0.193536	7.74145	77.4145
7		21.027	364222	1.93	14197	4.27		0.0647934	2.59173	25.9173
8	GM1a	21.571	3462183	18.33	174088	4.38		0.615906	24.6362	246.362
9	GD3	22.183	2638039	13.97	99143	4.51		0.469295	18.7718	187.718
10	GU4.80-4.93	23.943	1533433	8.12	57477	4.91		0.27279	10.9116	109.116
11	GD1a	24.939	950031	5.03	22926	5.15		0.169006	6.76024	67.6024
12	GD1b	26.977	1844898	9.77	59993	5.66		0.328199	13.1279	131.279
13		27.382	887317	4.7	40690	5.77		0.157849	6.31398	63.1398
14		27.921	592159	3.13	23703	5.92		0.105342	4.21369	42.1369
15		28.407	665577	3.52	21507	6.05		0.118403	4.73612	47.3612
16	GT1b	30.188	2188509	11.59	60564	6.57		0.389325	15.573	155.73
17		32.855	912339	4.83	25589	7.41		0.162301	6.49203	64.9203
MA4: HD2
	Name	Retention Time	Area	% Area	Height	GU
1	Lac	9.351	202088	0.97	13098	2.04		0.0359505	1.43802	14.3802
2		12.113	217037	1.05	9827	2.57		0.0386099	1.54439	15.4439
3		12.765	396669	1.91	15957	2.7		0.0705655	2.82262	28.2262
4	Gb3	13.493	406856	1.96	18023	2.83		0.0723778	2.89511	28.9511
5	GM3	14.341	1072733	5.18	43826	2.99		0.190834	7.63336	76.3336
6	GM2	16.591	441832	2.13	18434	3.4		0.0785998	3.14399	31.4399
7		17.075	697881	3.37	28325	3.49		0.12415	4.96599	49.6599
8	pGb	17.831	992274	4.79	36734	3.63		0.176521	7.06083	70.6083
9		18.523	668914	3.23	24167	3.77		0.118997	4.75987	47.5987
10	GM1a	21.414	5109361	24.65	236966	4.35		0.908931	36.3572	363.572
11	GD3	22.031	2808292	13.55	110000	4.48		0.499582	19.9833	199.833
12		23.033	880176	4.25	24325	4.7		0.156579	6.26317	62.6317
13	GU4.80-4.93	23.765	1788109	8.63	67694	4.87		0.318096	12.7238	127.238
14	GD1a	24.727	1071815	5.17	32934	5.09		0.190671	7.62683	76.2683
15	GD1b	26.792	1143870	5.52	41522	5.61		0.203489	8.13956	81.3956
16		27.178	692276	3.34	30645	5.72		0.123153	4.9261	49.261
17		27.789	804494	3.88	27558	5.88		0.143116	5.72463	57.2463
18	GT1b	29.993	1332663	6.43	41664	6.51		0.237074	9.48298	94.8298
MA5: HD2
	Name	Retention Time	Area	% Area	Height	GU
1	Lac	9.349	155268	1.03	10811	2.04		0.0276214	1.10486	11.0486
2		12.114	112458	0.74	5385	2.57		0.0200057	0.80023	8.0023
3		12.794	129420	0.86	4508	2.7		0.0230232	0.920928	9.20928
4	Gb3	13.459	104236	0.69	3485	2.82		0.0185431	0.741724	7.41724
5	GM3	14.347	770361	5.1	32238	2.99		0.137044	5.48174	54.8174
6	GM2	16.603	362670	2.4	13985	3.4		0.0645173	2.58069	25.8069
7		17.054	262614	1.74	10846	3.49		0.0467178	1.86871	18.6871
8	pGb	17.839	753317	4.98	25631	3.64		0.134012	5.36046	53.6046
9	GM1a	21.43	3527172	23.33	178916	4.35		0.627467	25.0987	250.987
10	GD3	22.059	2089104	13.82	78963	4.48		0.371642	14.8657	148.657
11	GU4.80-4.93	23.809	1450908	9.6	55751	4.88		0.25811	10.3244	103.244
12	GD1a	24.827	869610	5.75	21463	5.12		0.154699	6.18798	61.8798
13	GD1b	26.844	1068340	7.07	37408	5.63		0.190053	7.6021	76.021
14		27.254	668641	4.42	28647	5.74		0.118948	4.75792	47.5792
15		27.816	605629	4.01	24145	5.89		0.107739	4.30954	43.0954
16		28.277	575627	3.81	20404	6.02		0.102401	4.09605	40.9605
17	GT1b	30.054	1611592	10.66	43278	6.53		0.286695	11.4678	114.678
MA6: HD2
	Name	Retention Time	Area	% Area	Height	GU
1	Lac	9.507	125478	0.75	9251	2.07		0.0223219	0.892878	8.92878
2		12.331	197906	1.19	8883	2.61		0.0352065	1.40826	14.0826
3		13.03	174358	1.04	6377	2.75		0.0310175	1.2407	12.407
4	Gb3	13.742	177592	1.06	5835	2.88		0.0315928	1.26371	12.6371
5	GM3	14.625	974805	5.84	40014	3.04		0.173413	6.93653	69.3653
6	GM2	16.905	471891	2.83	19086	3.46		0.0839472	3.35789	33.5789
7	pGb	17.352	304673	1.82	13626	3.54		0.0541999	2.168	21.68
8		18.111	924873	5.54	31332	3.69		0.164531	6.58122	65.8122
9	GM1a	21.677	4109942	24.62	208063	4.4		0.731139	29.2456	292.456
10	GD3	22.298	2530990	15.16	97043	4.54		0.450251	18.01	180.1
11	GU4.80-4.93	24.026	1526982	9.15	56641	4.93		0.271643	10.8657	108.657
12	GD1a	25.033	924294	5.54	22337	5.17		0.164428	6.5771	65.771
13	GD1b	27.028	1072881	6.43	37843	5.68		0.19086	7.63442	76.3442
14		27.415	650367	3.9	28001	5.78		0.115697	4.62789	46.2789
15		27.965	664250	3.98	24998	5.93		0.118167	4.72668	47.2668
16		28.415	640581	3.84	21145	6.06		0.113956	4.55825	45.5825
17	GT1b	30.192	1224832	7.34	36445	6.57		0.217892	8.71567	87.1567
MA7: FSASD1
	Name	Retention Time	Area	% Area	Height	GU
1	Lac	9.244	243616	1.07	15677	2.02		0.0433381	1.73353	17.3353
2		11.93	228135	1.01	10668	2.54		0.0405841	1.62337	16.2337
3		12.617	197731	0.87	8545	2.67		0.0351754	1.40702	14.0702
4	Gb3	13.292	1146895	5.06	56053	2.79		0.204027	8.16109	81.6109
5	GM3	14.124	8081958	35.62	377278	2.95		1.43774	57.5097	575.097
6	GM2	16.315	2680815	11.82	117586	3.35		0.476904	19.0762	190.762
7		16.948	473992	2.09	22898	3.47		0.0843209	3.37284	33.7284
8	pGb	17.58	1231647	5.43	40574	3.59		0.219104	8.76417	87.6417
9		20.613	710475	3.13	28551	4.18		0.12639	5.05561	50.5561
10	GM1a	21.133	894286	3.94	39510	4.29		0.159089	6.36357	63.6357
11	GD3	21.805	2840645	12.52	126430	4.43		0.505337	20.2135	202.135
12		22.692	655326	2.89	15879	4.62		0.116579	4.66318	46.6318
13	GU4.80-4.93	23.525	658429	2.9	20031	4.81		0.117131	4.68526	46.8526
14	GD1a	24.437	1637279	7.22	66234	5.02		0.291264	11.6506	116.506
15	GD1b	26.434	1005007	4.43	34529	5.52		0.178786	7.15144	71.5144
	GT1b	29.699	605009					0.107628	4.30513	43.0513
MA8: FSASD1
	Name	Retention Time	Area	% Area	Height	GU
1	Lac	9.22	231579	0.78	15307	2.02		0.0411968	1.64787	16.4787
2		11.891	233949	0.78	10237	2.53		0.0416184	1.66474	16.6474
3		12.563	220081	0.74	8047	2.66		0.0391514	1.56605	15.6605
4	Gb3	13.242	1299145	4.36	64029	2.78		0.231112	9.24447	92.4447
5	GM3	14.057	12420207	41.67	579902	2.94		2.2095	88.3798	883.798
6	GM2	16.239	3349309	11.24	147367	3.34		0.595826	23.833	238.33
7		16.872	552670	1.85	26525	3.45		0.0983174	3.93269	39.3269
8	pGb	17.515	1330250	4.46	44295	3.57		0.236645	9.46581	94.6581
9		20.542	854805	2.87	32471	4.17		0.152066	6.08263	60.8263
10	GM1a	21.057	1060411	3.56	46271	4.27		0.188642	7.54568	75.4568
11	GD3	21.73	3354371	11.25	150858	4.41		0.596727	23.8691	238.691
12		22.593	770658	2.59	18200	4.6		0.137096	5.48386	54.8386
13	GU4.80-4.93	23.464	785472	2.64	22134	4.8		0.139732	5.58927	55.8927
14	GD1a	24.362	2240780	7.52	79941	5.01		0.398624	15.945	159.45
15	GD1b	26.354	1103038	3.7	41831	5.5		0.196225	7.84901	78.4901
	GT1b	29.604	763645					0.135849	5.43395	54.3395
MA9: FSASD1
	Name	Retention Time	Area	% Area	Height	GU
1	Lac	9.224	239868	0.85	17143	2.02		0.0426714	1.70686	17.0686
2		11.9	163045	0.58	7561	2.53		0.0290049	1.1602	11.602
3		12.576	168570	0.6	7617	2.66		0.0299878	1.19951	11.9951
4	Gb3	13.249	1313249	4.64	65508	2.79		0.233621	9.34483	93.4483
5	GM3	14.069	12296014	43.47	577451	2.94		2.1874	87.4961	874.961
6	GM2	16.26	3340038	11.81	148227	3.34		0.594177	23.7671	237.671
7		16.902	512365	1.81	25912	3.46		0.0911473	3.64589	36.4589
8	pGb	17.54	1232889	4.36	40987	3.58		0.219325	8.773	87.73
9		20.576	673186	2.38	29396	4.17		0.119757	4.79026	47.9026
10	GM1a	21.091	970248	3.43	43006	4.28		0.172603	6.9041	69.041
11	GD3	21.765	3030029	10.71	137007	4.42		0.539028	21.5611	215.611
12		22.631	600789	2.12	15279	4.61		0.106878	4.2751	42.751
13	GU4.80-4.93	23.484	579248	2.05	20109	4.8		0.103045	4.12182	41.2182
14	GD1a	24.405	2041331	7.22	79173	5.02		0.363143	14.5257	145.257
15	GD1b	26.41	1127148	3.98	38315	5.51		0.200514	8.02057	80.2057
	GT1b	29.689	614686					0.10935	4.37399	43.7399
MA10: FSASD2
	Name	Retention Time	Area	% Area	Height	GU
1	Lac	9.228	196868	1.03	13720	2.02		0.0350219	1.40088	14.0088
2		11.899	299461	1.57	12739	2.53		0.0532727	2.13091	21.3091
3		12.6	203397	1.07	8292	2.66		0.0361834	1.44733	14.4733
4	Gb3	13.234	239320	1.26	9485	2.78		0.0425739	1.70296	17.0296
5	GM3	14.082	1344852	7.06	57166	2.94		0.239243	9.56971	95.6971
6	GM2	16.285	1515304	7.95	57776	3.35		0.269565	10.7826	107.826
7	pGb	17.549	1449143	7.6	51888	3.58		0.257796	10.3118	103.118
8		19.897	486677	2.55	13973	4.04		0.0865775	3.4631	34.631
9		20.571	575665	3.02	23122	4.17		0.102408	4.09632	40.9632
10	GM1a	21.108	1813862	9.52	87525	4.28		0.322677	12.9071	129.071
11	GD3	21.746	4042383	21.21	169756	4.42		0.719121	28.7648	287.648
12	GU4.80-4.93	23.507	1709466	8.97	58461	4.81		0.304106	12.1642	121.642
13	GD1a	24.424	1364024	7.16	47911	5.02		0.242653	9.70614	97.0614
14	GD1b	26.439	1251338	6.57	45503	5.52		0.222607	8.90428	89.0428
15		26.906	722640	3.79	30619	5.64		0.128554	5.14217	51.4217
16		27.454	519611	2.73	19247	5.79		0.0924363	3.69745	36.9745
17	GT1b	29.706	1324493	6.95	39189	6.43		0.235621	9.42484	94.2484
MA11: FSASD2
	Name	Retention Time	Area	% Area	Height	GU
1	Lac	9.218	229770	1.38	15213	2.02		0.040875	1.635	16.35
2		11.889	231389	1.39	9721	2.53		0.041163	1.64652	16.4652
3		12.561	238593	1.43	9000	2.66		0.0424446	1.69778	16.9778
4	Gb3	13.249	264306	1.59	11992	2.79		0.0470188	1.88075	18.8075
5	GM3	14.061	1369854	8.24	60612	2.94		0.243691	9.74762	97.4762
6	GM2	16.258	1214998	7.31	52518	3.34		0.216142	8.6457	86.457
7	pGb	17.535	1371579	8.25	49198	3.58		0.243997	9.7599	97.599
8		20.596	466872	2.81	19455	4.18		0.0830543	3.32217	33.2217
9	GM1a	21.118	1360359	8.18	63809	4.28		0.242001	9.68006	96.8006
10	GD3	21.756	3506307	21.08	144978	4.42		0.623755	24.9502	249.502
11	GU4.80-4.93	23.545	1369091	8.23	46831	4.82		0.243555	9.74219	97.4219
12	GD1a	24.465	1243875	7.48	38744	5.03		0.221279	8.85118	88.5118
13	GD1b	26.482	1127445	6.78	40479	5.53		0.200567	8.02268	80.2268
14		26.967	675677	4.06	26917	5.66		0.1202	4.80799	48.0799
15		27.522	561475	3.38	19018	5.81		0.0998837	3.99535	39.9535
16	GT1b	29.773	1400669	8.42	37273	6.45		0.249172	9.9669	99.669
MA12: FSASD2
	Name	Retention Time	Area	% Area	Height	GU
1	Lac	9.268	466256	3.03	30321	2.03		0.0829447	3.31779	33.1779
2		11.98	294136	1.91	13411	2.55		0.0523254	2.09302	20.9302
3		12.654	229750	1.49	8632	2.67		0.0408714	1.63486	16.3486
4	Gb3	13.328	237713	1.55	10189	2.8		0.042288	1.69152	16.9152
5	GM3	14.177	1334878	8.68	60289	2.96		0.237468	9.49874	94.9874
6	GM2	16.382	1118486	7.27	44483	3.36		0.198973	7.95893	79.5893
7	pGb	17.657	1025335	6.67	34919	3.6		0.182402	7.29609	72.9609
8		20.705	415788	2.7	15574	4.2		0.0739667	2.95867	29.5867
9	GM1a	21.242	1394621	9.07	65864	4.31		0.248096	9.92386	99.2386
10	GD3	21.882	2643016	17.18	107855	4.45		0.47018	18.8072	188.072
11	GU4.80-4.93	23.651	1288392	8.38	42482	4.84		0.229199	9.16795	91.6795
12	GD1a	24.577	1119176	7.28	37127	5.06		0.199096	7.96384	79.6384
13	GD1b	26.606	1266028	8.23	41159	5.57		0.22522	9.00882	90.0882
14		27.082	628599	4.09	27105	5.69		0.111825	4.47299	44.7299
15		27.655	541549	3.52	17730	5.84		0.096339	3.85356	38.5356
16	GT1b	29.901	1379840	8.97	43383	6.48		0.245467	9.81868	98.1868

## Sheet: iMAs_GlcCer
Blank: Water
	Name	Retention Time	Area	% Area	Height
1		5.901	6280562	100	517890
2.5 pmol CT standard
	Name	Retention Time	Area	% Area	Height	Area/pmol
1		10.386	8312277	100	584264	3.32491e+06
MA1: HD1						Corrected Area (Subtracting Blank)	pmol	pmol in DPA-6s eluate	pmol/mg protein
	Name	Retention Time	Area	% Area	Height
1		5.87	8755227	100	689712	2474665	0.74428	99.2349	3307.83
MA2: HD1
	Name	Retention Time	Area	% Area	Height
1		5.857	8408775	100	634594	2128213	0.640081	85.342	2844.73
MA3: HD1
	Name	Retention Time	Area	% Area	Height
1		5.861	8064112	100	601589	1783550	0.53642	71.5209	2384.03
MA4: HD2
	Name	Retention Time	Area	% Area	Height
1		5.876	8687234	100	645332	2406672	0.723831	96.5083	3216.94
MA5: HD2
	Name	Retention Time	Area	% Area	Height
1		5.893	7272940	100	546542	992378	0.298468	39.7947	1326.49
MA6: HD2
	Name	Retention Time	Area	% Area	Height
1		5.876	8687234	100	645332	2406672	0.723831	96.5083	3216.94
MA7: FSASD1
	Name	Retention Time	Area	% Area	Height
1		5.878	7625513	100	590653	1344951	0.404507	53.933	1797.77
MA8: FSASD1
	Name	Retention Time	Area	% Area	Height
1		5.843	8152491	100	614282	1871929	0.563001	75.065	2502.17
MA9: FSASD1
	Name	Retention Time	Area	% Area	Height
1		5.839	7362663	100	605156	1082101	0.325453	43.3926	1446.42
MA10: FSASD2
	Name	Retention Time	Area	% Area	Height
1		5.84	6816494	100	526671	535932	0.161187	21.491	716.368
MA11: FSASD2
	Name	Retention Time	Area	% Area	Height
1		5.875	6431255	100	492649	150693	0.0453224	6.04284	201.428
MA12: FSASD2
	Name	Retention Time	Area	% Area	Height
1		5.869	7479931	100	546558	1199369	0.360722	48.0951	1603.17
